# Supplementary material for: A Role for Circular Non-Coding RNAs in the Pathogenesis of Sporadic Parathyroid Adenomas and the Impact of Gender-Specific Epigenetic Regulation
Source: Cells. 2018 Dec 30;8(1):15. doi: 10.3390/cells8010015 (PMC6356744; doi:10.3390/cells8010015)
Supplement: Supplementary file 1 [file cells-08-00015-s001.zip]

Archive with 9 entries (8 files):
- Supplemental Table 3_Yavropoulou.docx
- __MACOSX/
- __MACOSX/._Supplemental Table 3_Yavropoulou.docx
- Supplemental Table 2_Yavropoulou.docx
- __MACOSX/._Supplemental Table 2_Yavropoulou.docx
- Supplemental Table 1_Yavropoulou.docx
- __MACOSX/._Supplemental Table 1_Yavropoulou.docx
- Supplemental Figure 1_Yavropoulou.docx
- __MACOSX/._Supplemental Figure 1_Yavropoulou.docx
